# Supplementary material for: Effect of Acacia concinna Extract on Apoptosis Induction Associated with Endoplasmic Reticulum Stress and Modulated Intracellular Signaling Pathway in Human Colon HCT116 Cancer Cells
Source: Nutrients. 2024 Nov 1;16(21):3764. doi: 10.3390/nu16213764 (PMC11547357; doi:10.3390/nu16213764)
Supplement: Supplementary file 1 [file nutrients-16-03764-s001.zip]

Archive with 1 entries (1 files):
- nutrients-3246784-supplementary.pdf
